# Supplementary material for: Hydrocarbon Exposure in Myocarditis: Rare Toxic Cause or Trigger? Insights from a Biopsy-Proven Fulminant Viral Case and a Systematic Literature Review
Source: Int J Mol Sci. 2025 Apr 24;26(9):4006. doi: 10.3390/ijms26094006 (PMC12071235; doi:10.3390/ijms26094006)
Supplement: Supplementary file 1 [file ijms-26-04006-s001.zip]

Archive with 1 entries (1 files):
- ijms-3584851-supplementary.pdf
